# Supplementary material for: A study on identifying the phenotypic saturation thresholds of broomcorn millet based on functional limits and growth models
Source: PLoS One. 2025 Nov 7;20(11):e0334741. doi: 10.1371/journal.pone.0334741 (PMC12594429; doi:10.1371/journal.pone.0334741)
Supplement: S1 File — This compressed file contains the raw experimental data of broomcorn millet collected in 2022, covering three key phenotypic indicators across all growth periods: plant height (measured at regular intervals to reflect vertical growth dynamics), stem diameter (recorded to characterize stalk robustness), and chlorophyll content (determined to assess photosynthetic capacity). All data were acquired through standardized field measurements and stored in Excel format to support the reanalysis of phenotypic saturation thresholds and the verification of growth models in this study. (ZIP) [file pone.0334741.s001.zip]

Archive with 73 entries (67 files):
- Raw Data of Broomcorn millet for 2022/
- Raw Data of Broomcorn millet for 2022/Chlorophyll  2022/
- Raw Data of Broomcorn millet for 2022/Chlorophyll  2022/Millet Field Chlorophyll 2022/
- Raw Data of Broomcorn millet for 2022/Chlorophyll  2022/Millet Field Chlorophyll 2022/Millet Field Chlorophyll  August 11, 2022.xlsx
- Raw Data of Broomcorn millet for 2022/Chlorophyll  2022/Millet Field Chlorophyll 2022/Millet Field Chlorophyll  August 3, 2022.xlsx
- Raw Data of Broomcorn millet for 2022/Chlorophyll  2022/Millet Field Chlorophyll 2022/Millet Field Chlorophyll  August 6, 2022.xlsx
- Raw Data of Broomcorn millet for 2022/Chlorophyll  2022/Millet Field Chlorophyll 2022/Millet Field Chlorophyll  July 1, 2022.xlsx
- Raw Data of Broomcorn millet for 2022/Chlorophyll  2022/Millet Field Chlorophyll 2022/Millet Field Chlorophyll  July 13, 2022.xlsx
- Raw Data of Broomcorn millet for 2022/Chlorophyll  2022/Millet Field Chlorophyll 2022/Millet Field Chlorophyll  July 17, 2022.xlsx
- Raw Data of Broomcorn millet for 2022/Chlorophyll  2022/Millet Field Chlorophyll 2022/Millet Field Chlorophyll  July 19, 2022.xlsx
- Raw Data of Broomcorn millet for 2022/Chlorophyll  2022/Millet Field Chlorophyll 2022/Millet Field Chlorophyll  July 21, 2022.xlsx
- Raw Data of Broomcorn millet for 2022/Chlorophyll  2022/Millet Field Chlorophyll 2022/Millet Field Chlorophyll  July 23, 2022.xlsx
- Raw Data of Broomcorn millet for 2022/Chlorophyll  2022/Millet Field Chlorophyll 2022/Millet Field Chlorophyll  July 28, 2022.xlsx
- Raw Data of Broomcorn millet for 2022/Chlorophyll  2022/Millet Field Chlorophyll 2022/Millet Field Chlorophyll  July 3, 2022.xlsx
- Raw Data of Broomcorn millet for 2022/Chlorophyll  2022/Millet Field Chlorophyll 2022/Millet Field Chlorophyll  July 31, 2022.xlsx
- Raw Data of Broomcorn millet for 2022/Chlorophyll  2022/Millet Field Chlorophyll 2022/Millet Field Chlorophyll  July 7, 2022.xlsx
- Raw Data of Broomcorn millet for 2022/Chlorophyll  2022/Millet Field Chlorophyll 2022/Millet Field Chlorophyll  June 11, 2022.xlsx
- Raw Data of Broomcorn millet for 2022/Chlorophyll  2022/Millet Field Chlorophyll 2022/Millet Field Chlorophyll  June 13, 2022.xlsx
- Raw Data of Broomcorn millet for 2022/Chlorophyll  2022/Millet Field Chlorophyll 2022/Millet Field Chlorophyll  June 14, 2022.xlsx
- Raw Data of Broomcorn millet for 2022/Chlorophyll  2022/Millet Field Chlorophyll 2022/Millet Field Chlorophyll  June 16, 2022.xlsx
- Raw Data of Broomcorn millet for 2022/Chlorophyll  2022/Millet Field Chlorophyll 2022/Millet Field Chlorophyll  June 20, 2022.xlsx
- Raw Data of Broomcorn millet for 2022/Chlorophyll  2022/Millet Field Chlorophyll 2022/Millet Field Chlorophyll  June 23, 2022.xlsx
- Raw Data of Broomcorn millet for 2022/Chlorophyll  2022/Millet Field Chlorophyll 2022/Millet Field Chlorophyll  June 25, 2022.xlsx
- Raw Data of Broomcorn millet for 2022/Chlorophyll  2022/Millet Field Chlorophyll 2022/Millet Field Chlorophyll  June 29, 2022.xlsx
- Raw Data of Broomcorn millet for 2022/Chlorophyll  2022/Millet Field Chlorophyll 2022/Millet Field Chlorophyll  June 7, 2022.xlsx
- Raw Data of Broomcorn millet for 2022/Plant Height Record Form 2022/
- Raw Data of Broomcorn millet for 2022/Plant Height Record Form 2022/Plant Height Record Form 2022/
- Raw Data of Broomcorn millet for 2022/Plant Height Record Form 2022/Plant Height Record Form 2022/Foxtail Millet Field Plant Height Record Form 2022.6.12.xlsx
- Raw Data of Broomcorn millet for 2022/Plant Height Record Form 2022/Plant Height Record Form 2022/Foxtail Millet Field Plant Height Record Form 2022.6.14.xlsx
- Raw Data of Broomcorn millet for 2022/Plant Height Record Form 2022/Plant Height Record Form 2022/Foxtail Millet Field Plant Height Record Form 2022.6.16.xlsx
- Raw Data of Broomcorn millet for 2022/Plant Height Record Form 2022/Plant Height Record Form 2022/Foxtail Millet Field Plant Height Record Form 2022.6.23.xlsx
- Raw Data of Broomcorn millet for 2022/Plant Height Record Form 2022/Plant Height Record Form 2022/Foxtail Millet Field Plant Height Record Form 2022.6.25.xlsx
- Raw Data of Broomcorn millet for 2022/Plant Height Record Form 2022/Plant Height Record Form 2022/Foxtail Millet Field Plant Height Record Form 2022.6.29.xlsx
- Raw Data of Broomcorn millet for 2022/Plant Height Record Form 2022/Plant Height Record Form 2022/Foxtail Millet Field Plant Height Record Form 2022.7.1.xlsx
- Raw Data of Broomcorn millet for 2022/Plant Height Record Form 2022/Plant Height Record Form 2022/Foxtail Millet Field Plant Height Record Form 2022.7.13.xlsx
- Raw Data of Broomcorn millet for 2022/Plant Height Record Form 2022/Plant Height Record Form 2022/Foxtail Millet Field Plant Height Record Form 2022.7.19.xlsx
- Raw Data of Broomcorn millet for 2022/Plant Height Record Form 2022/Plant Height Record Form 2022/Foxtail Millet Field Plant Height Record Form 2022.7.21.xlsx
- Raw Data of Broomcorn millet for 2022/Plant Height Record Form 2022/Plant Height Record Form 2022/Foxtail Millet Field Plant Height Record Form 2022.7.23.xlsx
- Raw Data of Broomcorn millet for 2022/Plant Height Record Form 2022/Plant Height Record Form 2022/Foxtail Millet Field Plant Height Record Form 2022.7.28.xlsx
- Raw Data of Broomcorn millet for 2022/Plant Height Record Form 2022/Plant Height Record Form 2022/Foxtail Millet Field Plant Height Record Form 2022.7.3.xlsx
- Raw Data of Broomcorn millet for 2022/Plant Height Record Form 2022/Plant Height Record Form 2022/Foxtail Millet Field Plant Height Record Form 2022.7.31.xlsx
- Raw Data of Broomcorn millet for 2022/Plant Height Record Form 2022/Plant Height Record Form 2022/Foxtail Millet Field Plant Height Record Form 2022.7.7.xlsx
- Raw Data of Broomcorn millet for 2022/Plant Height Record Form 2022/Plant Height Record Form 2022/Foxtail Millet Field Plant Height Record Form 2022.8.11.xlsx
- Raw Data of Broomcorn millet for 2022/Plant Height Record Form 2022/Plant Height Record Form 2022/Foxtail Millet Field Plant Height Record Form 2022.8.3.xlsx
- Raw Data of Broomcorn millet for 2022/Plant Height Record Form 2022/Plant Height Record Form 2022/Foxtail Millet Field Plant Height Record Form2022.6.10.xlsx
- Raw Data of Broomcorn millet for 2022/Plant Height Record Form 2022/Plant Height Record Form 2022/Foxtail Millet Field Plant Height Record Form2022.6.20.xlsx
- Raw Data of Broomcorn millet for 2022/Plant Height Record Form 2022/Plant Height Record Form 2022/Foxtail Millet Field Plant Height Record Form2022.6.27.xlsx
- Raw Data of Broomcorn millet for 2022/Plant Height Record Form 2022/Plant Height Record Form 2022/Foxtail Millet Field Plant Height Record Form2022.6.5.xlsx
- Raw Data of Broomcorn millet for 2022/Plant Height Record Form 2022/Plant Height Record Form 2022/Foxtail Millet Field Plant Height Record Form2022.6.7.xlsx
- Raw Data of Broomcorn millet for 2022/Plant Height Record Form 2022/Plant Height Record Form 2022/Foxtail Millet Field Plant Height Record Form2022.7.17.xlsx
- Raw Data of Broomcorn millet for 2022/Plant Height Record Form 2022/Plant Height Record Form 2022/Foxtail Millet Field Plant Height Record Form2022.8.6.xlsx
- Raw Data of Broomcorn millet for 2022/stem  2022/
- Raw Data of Broomcorn millet for 2022/stem  2022/stem  2022.6.14.xlsx
- Raw Data of Broomcorn millet for 2022/stem  2022/stem  2022.6.16.xlsx
- Raw Data of Broomcorn millet for 2022/stem  2022/stem  2022.6.20.xlsx
- Raw Data of Broomcorn millet for 2022/stem  2022/stem  2022.6.23.xlsx
- Raw Data of Broomcorn millet for 2022/stem  2022/stem  2022.6.25.xlsx
- Raw Data of Broomcorn millet for 2022/stem  2022/stem  2022.6.27.xlsx
- Raw Data of Broomcorn millet for 2022/stem  2022/stem  2022.6.29.xlsx
- Raw Data of Broomcorn millet for 2022/stem  2022/stem  2022.6.7.xlsx
- Raw Data of Broomcorn millet for 2022/stem  2022/stem  2022.7.1.xlsx
- Raw Data of Broomcorn millet for 2022/stem  2022/stem  2022.7.13.xlsx
- Raw Data of Broomcorn millet for 2022/stem  2022/stem  2022.7.17.xlsx
- Raw Data of Broomcorn millet for 2022/stem  2022/stem  2022.7.19.xlsx
- Raw Data of Broomcorn millet for 2022/stem  2022/stem  2022.7.21.xlsx
- Raw Data of Broomcorn millet for 2022/stem  2022/stem  2022.7.23.xlsx
- Raw Data of Broomcorn millet for 2022/stem  2022/stem  2022.7.28.xlsx
- Raw Data of Broomcorn millet for 2022/stem  2022/stem  2022.7.3.xlsx
- Raw Data of Broomcorn millet for 2022/stem  2022/stem  2022.7.31.xlsx
- Raw Data of Broomcorn millet for 2022/stem  2022/stem  2022.8.11.xlsx
- Raw Data of Broomcorn millet for 2022/stem  2022/stem  2022.8.3.xlsx
- Raw Data of Broomcorn millet for 2022/stem  2022/stem  2022.8.6.xlsx
- Raw Data of Broomcorn millet for 2022/stem  2022/stem 2022.6.5.xlsx
