# Supplementary material for: A study on identifying the phenotypic saturation thresholds of broomcorn millet based on functional limits and growth models
Source: PLoS One. 2025 Nov 7;20(11):e0334741. doi: 10.1371/journal.pone.0334741 (PMC12594429; doi:10.1371/journal.pone.0334741)
Supplement: S1 File — This compressed file contains the raw experimental data of broomcorn millet collected in 2022, covering three key phenotypic indicators across all growth periods: plant height (measured at regular intervals to reflect vertical growth dynamics), stem diameter (recorded to characterize stalk robustness), and chlorophyll content (determined to assess photosynthetic capacity). All data were acquired through standardized field measurements and stored in Excel format to support the reanalysis of phenotypic saturation thresholds and the verification of growth models in this study. (ZIP) [file pone.0334741.s001.zip › Raw Data of Broomcorn millet for 2022/Chlorophyll 2022/Millet Field Chlorophyll 2022/Millet Field Chlorophyll July 23, 2022.xlsx]

## Sheet: Sheet1
Millet Field Chlorophyll Record Form
Temperature： ℃ Humidity： % Recording time： Experiment duration： day Precipitation amount： mm
	Number	Chlorophyll content										Average
		1		2		3		4		5
Pinshu1	①A	22.9 25.3 27.9		24.5 27.8 28.6		22.1 31.2 28.3		23.0 30.4 36.0		23.4 29.8 33.6		#NUM!
Pinshu1	①B
Jinshu5	②A	24.7 31.0 32.2		23.4 32.2 31.7		29.1 32.5 34.5		20.9 25.8 28.4		24.2 27.5 28.3
Jinshu5	②B
Huangmizi	③A	20.9 25.6 24.6		19.0 20.4 22.8		22.2 24.6 26.2		19.9 26.0 27.1		20.9 24.3 24.5
Huangmizi	③B
Yuanpinghongmi	④A	21.2 30.8 30.4		21.3 24.9 32.2		26.6 36.3 34.1		24.0 32.5 34.8		22.3 23.9 24.4
Yuanpinghongmi	④B
Pinshu	⑤A	21.2 25.3 27.0		18.2 25.6 28.3		19.4 23.6 30.0		23.8 27.8 31.4		18.9 21.5 24.5
Pinshu	⑤B
Xiaohongruan Proso Millet	⑥A	20.5 21.5 26.3		21.9 21.8 25.2		19.8 25.7 29.0		21.5 21.4 21.9		20.7 20.2 24.5
Xiaohongruan Proso Millet	⑥B
Jinshu7	⑦A	20.5 19.7 23.4		26.8 31.9 34.6		20.9 26.3 25.8		24.5 29.2 31.2		22.9 25.2 34.1
Jinshu7	⑦B
White Proso Millet	⑧A	16.3 21.8 21.1		15.7 17.3 20.1		18.8 20.2 23.0		15.2 21.7 26.1		17.2 18.4 18.6
White Proso Millet	⑧B
Note：
								Date：	July 23，2022
