# Supplementary material for: A study on identifying the phenotypic saturation thresholds of broomcorn millet based on functional limits and growth models
Source: PLoS One. 2025 Nov 7;20(11):e0334741. doi: 10.1371/journal.pone.0334741 (PMC12594429; doi:10.1371/journal.pone.0334741)
Supplement: S1 File — This compressed file contains the raw experimental data of broomcorn millet collected in 2022, covering three key phenotypic indicators across all growth periods: plant height (measured at regular intervals to reflect vertical growth dynamics), stem diameter (recorded to characterize stalk robustness), and chlorophyll content (determined to assess photosynthetic capacity). All data were acquired through standardized field measurements and stored in Excel format to support the reanalysis of phenotypic saturation thresholds and the verification of growth models in this study. (ZIP) [file pone.0334741.s001.zip › Raw Data of Broomcorn millet for 2022/Chlorophyll 2022/Millet Field Chlorophyll 2022/Millet Field Chlorophyll June 11, 2022.xlsx]

## Sheet: Sheet1
Millet Field Chlorophyll Record Form
Temperature： ℃ Humidity： % Recording time：8：40 Experiment duration： day Precipitation amount： mm
	Number	Chlorophyll content										Average
		1		2		3		4		5
Pinshu1	①A	177 178 179		184 189 185		182 180 176		171 165 165		173 171 168		#NUM!
Pinshu1	①B
Jinshu5	②A	166 164 161		157 156 155		154 152 150		151 150 149		147 151 150
Jinshu5	②B
Huangmizi	③A	153 152 151		150 151 150		150 149 149		148 148 147		147 147 146
Huangmizi	③B
Yuanpinghongmi	④A	145 144 143		148 147 142		139 138 133		133 133 131		133 132 131
Yuanpinghongmi	④B
Pinshu	⑤A	130 129 129		130 128 127		129 128 128		128 129 128		128 128 126
Pinshu	⑤B
Xiaohongruan Proso Millet	⑥A	127 126 125		124 124 123		133 129 127		129 129 127		128 130 125
Xiaohongruan Proso Millet	⑥B
Jinshu7	⑦A	130 133 133		133 138 140		143 143 141		139 138 136		138 140 139
Jinshu7	⑦B
White Proso Millet	⑧A	127 126 126		126 126 126		126 125 125		126 126 126		126 126 125
White Proso Millet	⑧B
Note：
								Date：	June 11，2022
