# Supplementary material for: A study on identifying the phenotypic saturation thresholds of broomcorn millet based on functional limits and growth models
Source: PLoS One. 2025 Nov 7;20(11):e0334741. doi: 10.1371/journal.pone.0334741 (PMC12594429; doi:10.1371/journal.pone.0334741)
Supplement: S1 File — This compressed file contains the raw experimental data of broomcorn millet collected in 2022, covering three key phenotypic indicators across all growth periods: plant height (measured at regular intervals to reflect vertical growth dynamics), stem diameter (recorded to characterize stalk robustness), and chlorophyll content (determined to assess photosynthetic capacity). All data were acquired through standardized field measurements and stored in Excel format to support the reanalysis of phenotypic saturation thresholds and the verification of growth models in this study. (ZIP) [file pone.0334741.s001.zip › Raw Data of Broomcorn millet for 2022/Chlorophyll 2022/Millet Field Chlorophyll 2022/Millet Field Chlorophyll June 13, 2022.xlsx]

## Sheet: Sheet1
Millet Field Chlorophyll Record Form
Temperature： ℃ Humidity： % Recording time：7:20 Experiment duration： day Precipitation amount： mm
	Number	Chlorophyll content										Average
		1		2		3		4		5
Pinshu1	①A	157 161 161		161 160 161		162 160 161		162 162 163		161 161 162		#NUM!
Pinshu1	①B
Jinshu5	②A	190 189 190		188 188 187		187 187 186		185 185 185		185 185 186
Jinshu5	②B
Huangmizi	③A	244 238 236		236 235 233		232 232 236		229 228 225		223 221 219
Huangmizi	③B
Yuanpinghongmi	④A	171 171 170		170 175 173		189 178 169		169 165 168		173 173 174
Yuanpinghongmi	④B
Pinshu	⑤A	176 174 175		176 176 174		174 174 174		174 173 172		172 171 170
Pinshu	⑤B
Xiaohongruan Proso Millet	⑥A	218 217 216		216 215 213		212 210 209		207 206 203		214 215 214
Xiaohongruan Proso Millet	⑥B
Jinshu7	⑦A	190 195 192		191 196 194		158 161 164		168 169 161		207 208 206
Jinshu7	⑦B
White Proso Millet	⑧A	205 203 201		183 182 180		181 182 180		180 179 179		177 176 179
White Proso Millet	⑧B
Note：
								Date：	June 13，2022
