# Supplementary material for: A study on identifying the phenotypic saturation thresholds of broomcorn millet based on functional limits and growth models
Source: PLoS One. 2025 Nov 7;20(11):e0334741. doi: 10.1371/journal.pone.0334741 (PMC12594429; doi:10.1371/journal.pone.0334741)
Supplement: S1 File — This compressed file contains the raw experimental data of broomcorn millet collected in 2022, covering three key phenotypic indicators across all growth periods: plant height (measured at regular intervals to reflect vertical growth dynamics), stem diameter (recorded to characterize stalk robustness), and chlorophyll content (determined to assess photosynthetic capacity). All data were acquired through standardized field measurements and stored in Excel format to support the reanalysis of phenotypic saturation thresholds and the verification of growth models in this study. (ZIP) [file pone.0334741.s001.zip › Raw Data of Broomcorn millet for 2022/Chlorophyll 2022/Millet Field Chlorophyll 2022/Millet Field Chlorophyll June 7, 2022.xlsx]

## Sheet: Sheet1
Millet Field Chlorophyll Record Form
Temperature： ℃ Humidity： % Recording time： Experiment duration： day Precipitation amount： mm
	Number	Chlorophyll content										Average
		1		2		3		4		5
Pinshu1	①A	158 155 153		152 151 149		150 150 149		150 149 149		150 148 147		#NUM!
Pinshu1	①B
Jinshu5	②A	156 154 153		152 149 148		148 148 146		146 145 145		145 146 145
Jinshu5	②B
Huangmizi	③A	129 132 129		142 151 153		151 152 150		152 155 155		157 156 156
Huangmizi	③B
Yuanpinghongmi	④A	146 145 144		144 144 144		145 147 147		146 145 143		143 144 144
Yuanpinghongmi	④B
Pinshu	⑤A	136 131 139		125 125 124		126 128 126		158 156 156		138 138 139
Pinshu	⑤B
Xiaohongruan Proso Millet	⑥A	143 142 141		141 139 138		139 138 137		137 137 136		123 137 123
Xiaohongruan Proso Millet	⑥B
Jinshu7	⑦A	145 146 148		148 149 149		149 149 148		148 147 148		149 149 149
Jinshu7	⑦B
White Proso Millet	⑧A	173 168 159		158 163 160		162 164 163		165 168 164		162 160 158
White Proso Millet	⑧B
Note：
								Date：	June 7，2022
