# Supplementary material for: A study on identifying the phenotypic saturation thresholds of broomcorn millet based on functional limits and growth models
Source: PLoS One. 2025 Nov 7;20(11):e0334741. doi: 10.1371/journal.pone.0334741 (PMC12594429; doi:10.1371/journal.pone.0334741)
Supplement: S1 File — This compressed file contains the raw experimental data of broomcorn millet collected in 2022, covering three key phenotypic indicators across all growth periods: plant height (measured at regular intervals to reflect vertical growth dynamics), stem diameter (recorded to characterize stalk robustness), and chlorophyll content (determined to assess photosynthetic capacity). All data were acquired through standardized field measurements and stored in Excel format to support the reanalysis of phenotypic saturation thresholds and the verification of growth models in this study. (ZIP) [file pone.0334741.s001.zip › Raw Data of Broomcorn millet for 2022/Plant Height Record Form 2022/Plant Height Record Form 2022/Foxtail Millet Field Plant Height Record Form 2022.7.1.xlsx]

## Sheet: Sheet1
Foxtail Millet Field Plant Height Record Form
Temperature: ℃ Humidity: % Recording Time: Experiment Duration: days Precipitation: ml Soil Moisture:
	Number	Number of blades	Stock height										Tiller Number	Average Value
			1	2	3	4	5	6	7	8	9	10
Pinshu 1	①A		24.8	27.2	23.6	36.9	28.9	19.2	23.6	19.6	18.4	19		23.2375
Pinshu 1	①B
Jinshu 5	②A		14.6	19	17.7	24.4	19.7	20.7	16	19.7	17.6	21.2		18.95
Jinshu 5	②B
Huangmizi3	③A		7.5	9.1	9.4	8.7	9.3	12.4	7.7	7.6	11.2	10.2		9.15
Huangmizi3	③B
Yuanpinghongmi5	④A		20.1	12.4	16.6	18.3	28.7	12.3	22.5	16.8	21.5	13.5		17.7125
Yuanpinghongmi5	④B
Pinshu	⑤A		17.2	15.1	21.4	21.5	12.3	19.8	17.4	24.6	30.4	26.6		20.45
Pinshu	⑤B
Xiaohongruan	⑥A		13.5	13.2	13.5	11.2	11.3	11.3	10.5	11.3	10.1	12.8		11.8875
Xiaohongruan	⑥B
Jinshu 7	⑦A		19.6	12.9	19.3	12	14.2	14.8	15.5	19.3	15	14.1		15.6375
Jinshu 7	⑦B
White Proso	⑧A		20.3	16.8	19.3	12.3	19.7	13.2	13.2	12.3	23.4	17		16.475
White Proso	⑧B
Remarks
									Date---
