# Supplementary material for: A study on identifying the phenotypic saturation thresholds of broomcorn millet based on functional limits and growth models
Source: PLoS One. 2025 Nov 7;20(11):e0334741. doi: 10.1371/journal.pone.0334741 (PMC12594429; doi:10.1371/journal.pone.0334741)
Supplement: S1 File — This compressed file contains the raw experimental data of broomcorn millet collected in 2022, covering three key phenotypic indicators across all growth periods: plant height (measured at regular intervals to reflect vertical growth dynamics), stem diameter (recorded to characterize stalk robustness), and chlorophyll content (determined to assess photosynthetic capacity). All data were acquired through standardized field measurements and stored in Excel format to support the reanalysis of phenotypic saturation thresholds and the verification of growth models in this study. (ZIP) [file pone.0334741.s001.zip › Raw Data of Broomcorn millet for 2022/Plant Height Record Form 2022/Plant Height Record Form 2022/Foxtail Millet Field Plant Height Record Form 2022.7.19.xlsx]

## Sheet: Sheet1
Foxtail Millet Field Plant Height Record Form
Temperature: ℃ Humidity: % Recording Time: Experiment Duration: days Precipitation: ml Soil Moisture:
	Number	Number of blades	Stock height										Tiller Number	Average Value
			1	2	3	4	5	6	7	8	9	10
Pinshu 1	①A		124	126	133	124	126	148	135	126	126	129		128.125
Pinshu 1	①B
Jinshu 5	②A		134	123	125	135	137	134	138	124	127	133		131.125
Jinshu 5	②B
Huangmizi3	③A	Uneared spikes	36	32	45	56	52	46	43	37	45	33		42.125
Huangmizi3	③B
Yuanpinghongmi5	④A		110	109	105	110	127	122	111	96	114	123		113
Yuanpinghongmi5	④B
Pinshu	⑤A		90	80	121	126	117	120	118	114	115	120		114.375
Pinshu	⑤B
Xiaohongruan	⑥A	Uneared spikes	56	55	56	55	55	60	70	55	43	55		55.875
Xiaohongruan	⑥B
Jinshu 7	⑦A		96	95	106	97	102	84	70	97	98	99		96
Jinshu 7	⑦B
White Proso	⑧A		72	73	88	100	101	74	87	75	90	86		84.125
White Proso	⑧B
Remarks
									Date: ---
