# Supplementary material for: A study on identifying the phenotypic saturation thresholds of broomcorn millet based on functional limits and growth models
Source: PLoS One. 2025 Nov 7;20(11):e0334741. doi: 10.1371/journal.pone.0334741 (PMC12594429; doi:10.1371/journal.pone.0334741)
Supplement: S1 File — This compressed file contains the raw experimental data of broomcorn millet collected in 2022, covering three key phenotypic indicators across all growth periods: plant height (measured at regular intervals to reflect vertical growth dynamics), stem diameter (recorded to characterize stalk robustness), and chlorophyll content (determined to assess photosynthetic capacity). All data were acquired through standardized field measurements and stored in Excel format to support the reanalysis of phenotypic saturation thresholds and the verification of growth models in this study. (ZIP) [file pone.0334741.s001.zip › Raw Data of Broomcorn millet for 2022/Plant Height Record Form 2022/Plant Height Record Form 2022/Foxtail Millet Field Plant Height Record Form 2022.7.21.xlsx]

## Sheet: Sheet1
Foxtail Millet Field Plant Height Record Form
Temperature: ℃ Humidity: % Recording Time: Experiment Duration: days Precipitation: ml Soil Moisture:
	Number	Number of blades	Stock height										Tiller Number	Average Value
			1	2	3	4	5	6	7	8	9	10
Pinshu 1	①A		124	132	135	137	132	127	127	150	152	136		134.5
Pinshu 1	①B
Jinshu 5	②A		129	116	143	154	130	136	136	137	134	136		135.125
Jinshu 5	②B
Huangmizi3	③A		50	56	59	89	32	56	66	63	76	62		61
Huangmizi3	③B
Yuanpinghongmi5	④A		126	146	120	121	128	125	132	122	118	134		126
Yuanpinghongmi5	④B
Pinshu	⑤A		128	135	133	112	125	136	129	142	125	141		131.5
Pinshu	⑤B
Xiaohongruan	⑥A		73	90	64	56	67	99	89	60	63	59		70.625
Xiaohongruan	⑥B
Jinshu 7	⑦A		115	113	126	113	119	85	94	95	104	102		106.875
Jinshu 7	⑦B
White Proso	⑧A		113	120	99	110	108	113	110	112	98	112		109.625
White Proso	⑧B
Remarks
									Date: ---
