# Supplementary material for: A study on identifying the phenotypic saturation thresholds of broomcorn millet based on functional limits and growth models
Source: PLoS One. 2025 Nov 7;20(11):e0334741. doi: 10.1371/journal.pone.0334741 (PMC12594429; doi:10.1371/journal.pone.0334741)
Supplement: S1 File — This compressed file contains the raw experimental data of broomcorn millet collected in 2022, covering three key phenotypic indicators across all growth periods: plant height (measured at regular intervals to reflect vertical growth dynamics), stem diameter (recorded to characterize stalk robustness), and chlorophyll content (determined to assess photosynthetic capacity). All data were acquired through standardized field measurements and stored in Excel format to support the reanalysis of phenotypic saturation thresholds and the verification of growth models in this study. (ZIP) [file pone.0334741.s001.zip › Raw Data of Broomcorn millet for 2022/Plant Height Record Form 2022/Plant Height Record Form 2022/Foxtail Millet Field Plant Height Record Form 2022.7.23.xlsx]

## Sheet: Sheet1
Foxtail Millet Field Plant Height Record Form
Temperature: ℃ Humidity: % Recording Time: Experiment Duration: days Precipitation: ml Soil Moisture:
	Number	Number of blades	Stock height										Tiller Number	Average Value
			1	2	3	4	5	6	7	8	9	10
Pinshu 1	①A		150	135	138	152	131	136	160	135	125	149		140.75
Pinshu 1	①B
Jinshu 5	②A		150.5	155	140	142	138	143	143	155	130	132		142.938
Jinshu 5	②B
Huangmizi3	③A		96	101.5	109	108	83	61	65	92	112	114		95.8125
Huangmizi3	③B
Yuanpinghongmi5	④A		135	136	134	149	145	133	143	120	142	145		139.125
Yuanpinghongmi5	④B
Pinshu	⑤A		131	150	140	145	130	138	140	126	145	151		139.875
Pinshu	⑤B
Xiaohongruan	⑥A		113	118	113	114	109	103	90	95	109	101		107.125
Xiaohongruan	⑥B
Jinshu 7	⑦A		118	121	121	131.5	130	121	125	128	131	127		125.5
Jinshu 7	⑦B
White Proso	⑧A		123	120	103	131.5	121	130.5	123	117	111	123		121.062
White Proso	⑧B
Remarks
									Date: ---
