# Supplementary material for: A study on identifying the phenotypic saturation thresholds of broomcorn millet based on functional limits and growth models
Source: PLoS One. 2025 Nov 7;20(11):e0334741. doi: 10.1371/journal.pone.0334741 (PMC12594429; doi:10.1371/journal.pone.0334741)
Supplement: S1 File — This compressed file contains the raw experimental data of broomcorn millet collected in 2022, covering three key phenotypic indicators across all growth periods: plant height (measured at regular intervals to reflect vertical growth dynamics), stem diameter (recorded to characterize stalk robustness), and chlorophyll content (determined to assess photosynthetic capacity). All data were acquired through standardized field measurements and stored in Excel format to support the reanalysis of phenotypic saturation thresholds and the verification of growth models in this study. (ZIP) [file pone.0334741.s001.zip › Raw Data of Broomcorn millet for 2022/Plant Height Record Form 2022/Plant Height Record Form 2022/Foxtail Millet Field Plant Height Record Form 2022.7.28.xlsx]

## Sheet: Sheet1
Foxtail Millet Field Plant Height Record Form
Temperature: ℃ Humidity: % Recording Time: Experiment Duration: days Precipitation: ml Soil Moisture:
	Number	Number of blades	Stock height										Tiller Number	Average Value
			1	2	3	4	5	6	7	8	9	10
Pinshu 1	①A		131	155	155.5	153	167	147	150	154	150	150		151.812
Pinshu 1	①B
Jinshu 5	②A		157.5	150	156.5	156.3	157.5	146	142	153.5	143.5	158		152.6
Jinshu 5	②B
Huangmizi3	③A		104	86	115	101	110	134	115	104	108	125		110.25
Huangmizi3	③B
Yuanpinghongmi5	④A		153.5	161	140	146.5	153	143	153.5	136.5	157	145		148.938
Yuanpinghongmi5	④B
Pinshu	⑤A		150	151.5	142.8	151.3	148.7	140	141.8	150.3	144.2	133		146.137
Pinshu	⑤B
Xiaohongruan	⑥A		115	115	110	135	134	133	131	143	125	137		128.125
Xiaohongruan	⑥B
Jinshu 7	⑦A		133	135	141	134	123	139.5	128	134.5	127	132		132.875
Jinshu 7	⑦B
White Proso	⑧A		123.5	151	147	138	151	149	125	128.5	132	115		136.75
White Proso	⑧B
Remarks
									Date: ---
