# Supplementary material for: A study on identifying the phenotypic saturation thresholds of broomcorn millet based on functional limits and growth models
Source: PLoS One. 2025 Nov 7;20(11):e0334741. doi: 10.1371/journal.pone.0334741 (PMC12594429; doi:10.1371/journal.pone.0334741)
Supplement: S1 File — This compressed file contains the raw experimental data of broomcorn millet collected in 2022, covering three key phenotypic indicators across all growth periods: plant height (measured at regular intervals to reflect vertical growth dynamics), stem diameter (recorded to characterize stalk robustness), and chlorophyll content (determined to assess photosynthetic capacity). All data were acquired through standardized field measurements and stored in Excel format to support the reanalysis of phenotypic saturation thresholds and the verification of growth models in this study. (ZIP) [file pone.0334741.s001.zip › Raw Data of Broomcorn millet for 2022/Plant Height Record Form 2022/Plant Height Record Form 2022/Foxtail Millet Field Plant Height Record Form 2022.7.31.xlsx]

## Sheet: Sheet1
Foxtail Millet Field Plant Height Record Form
Temperature: ℃ Humidity: % Recording Time: Experiment Duration: days Precipitation: ml Soil Moisture:
	Number	Number of blades	Stock height										Tiller Number	Average Value
			1	2	3	4	5	6	7	8	9	10
Pinshu 1	①A		160	156	154	159	150	142	160	152	165	167		157
Pinshu 1	①B
Jinshu 5	②A		144.5	143	140	146	148	135	130	150	153	156		144.938
Jinshu 5	②B
Huangmizi3	③A		106	120	115	94	117	130	128	124	130	135		121.25
Huangmizi3	③B
Yuanpinghongmi5	④A		169	158	183	196	149	179	180	165	180	144		170.375
Yuanpinghongmi5	④B
Pinshu	⑤A		167	160	139.5	141	165	165	154	150	145	158		154.75
Pinshu	⑤B
Xiaohongruan	⑥A		133	122	124	128	133	124	129	120	110	137		126.625
Xiaohongruan	⑥B
Jinshu 7	⑦A		131	125	131	103	124	129	133	143	142	124		129.875
Jinshu 7	⑦B
White Proso	⑧A		150	134	138	137	133	129	134	136	147	127		136
White Proso	⑧B
Remarks
									Date: ---
