# Supplementary material for: A study on identifying the phenotypic saturation thresholds of broomcorn millet based on functional limits and growth models
Source: PLoS One. 2025 Nov 7;20(11):e0334741. doi: 10.1371/journal.pone.0334741 (PMC12594429; doi:10.1371/journal.pone.0334741)
Supplement: S1 File — This compressed file contains the raw experimental data of broomcorn millet collected in 2022, covering three key phenotypic indicators across all growth periods: plant height (measured at regular intervals to reflect vertical growth dynamics), stem diameter (recorded to characterize stalk robustness), and chlorophyll content (determined to assess photosynthetic capacity). All data were acquired through standardized field measurements and stored in Excel format to support the reanalysis of phenotypic saturation thresholds and the verification of growth models in this study. (ZIP) [file pone.0334741.s001.zip › Raw Data of Broomcorn millet for 2022/Plant Height Record Form 2022/Plant Height Record Form 2022/Foxtail Millet Field Plant Height Record Form 2022.7.7.xlsx]

## Sheet: Sheet1
Foxtail Millet Field Plant Height Record Form
Temperature: ℃ Humidity: % Recording Time: Experiment Duration: days Precipitation: ml Soil Moisture:
	Number	Number of blades	Stock height										Tiller Number	Average Value
			1	2	3	4	5	6	7	8	9	10
Pinshu 1	①A		18.5	22	33	54(穗)	45	27	28	26	28	29		29.75
Pinshu 1	①B
Jinshu 5	②A		24	26	26	37	27	25	28	32	29	35		28.5
Jinshu 5	②B
Huangmizi3	③A		11	11	12	11	10	16	9	9	13	11		11
Huangmizi3	③B
Yuanpinghongmi5	④A		31	19	20	25	22	38	28	30	29	21		25.75
Yuanpinghongmi5	④B
Pinshu	⑤A		24	22	18	31	20	32	31	35	36	19		26.75
Pinshu	⑤B
Xiaohongruan	⑥A		17	18	19	14	14	16	11	16	13	18		15.75
Xiaohongruan	⑥B
Jinshu 7	⑦A		21	16	26	15	21	20	34(穗)	28	20	18		21.25
Jinshu 7	⑦B
White Proso	⑧A		24.5	25	35	20	19	14	23	21	33	26		23.9375
White Proso	⑧B
Remarks
									Date: ---
