# Supplementary material for: A study on identifying the phenotypic saturation thresholds of broomcorn millet based on functional limits and growth models
Source: PLoS One. 2025 Nov 7;20(11):e0334741. doi: 10.1371/journal.pone.0334741 (PMC12594429; doi:10.1371/journal.pone.0334741)
Supplement: S1 File — This compressed file contains the raw experimental data of broomcorn millet collected in 2022, covering three key phenotypic indicators across all growth periods: plant height (measured at regular intervals to reflect vertical growth dynamics), stem diameter (recorded to characterize stalk robustness), and chlorophyll content (determined to assess photosynthetic capacity). All data were acquired through standardized field measurements and stored in Excel format to support the reanalysis of phenotypic saturation thresholds and the verification of growth models in this study. (ZIP) [file pone.0334741.s001.zip › Raw Data of Broomcorn millet for 2022/Plant Height Record Form 2022/Plant Height Record Form 2022/Foxtail Millet Field Plant Height Record Form 2022.8.11.xlsx]

## Sheet: Sheet1
Foxtail Millet Field Plant Height Record Form
Temperature: ℃ Humidity: % Recording Time: Experiment Duration: days Precipitation: ml Soil Moisture:
	Number	Number of blades	Stock height										Tiller Number	Average Value
			1	2	3	4	5	6	7	8	9	10
Pinshu 1	①A		147	148	149	165	150	159	152	160	167	151		154.25
Pinshu 1	①B
Jinshu 5	②A		140	150	145	150	148	142	148	137	144	145		145.25
Jinshu 5	②B
Huangmizi3	③A		129	133	131	150	145	144	140	145	143	160		141.375
Huangmizi3	③B
Yuanpinghongmi5	④A		165	156	168	180	167	169	170	170	169	180		169.75
Yuanpinghongmi5	④B
Pinshu	⑤A		142	175	169	153	160	173	155	168	164	171		164.125
Pinshu	⑤B
Xiaohongruan	⑥A		154	159	159	156	152	163	151	160	156	160		157
Xiaohongruan	⑥B
Jinshu 7	⑦A		142	140	147	141	143	135	140	139	143	140		141
Jinshu 7	⑦B
White Proso	⑧A		150	160	163	155	156	155	162	164	145	152		156.625
White Proso	⑧B
Remarks
									Date: ---
