# Supplementary material for: A study on identifying the phenotypic saturation thresholds of broomcorn millet based on functional limits and growth models
Source: PLoS One. 2025 Nov 7;20(11):e0334741. doi: 10.1371/journal.pone.0334741 (PMC12594429; doi:10.1371/journal.pone.0334741)
Supplement: S1 File — This compressed file contains the raw experimental data of broomcorn millet collected in 2022, covering three key phenotypic indicators across all growth periods: plant height (measured at regular intervals to reflect vertical growth dynamics), stem diameter (recorded to characterize stalk robustness), and chlorophyll content (determined to assess photosynthetic capacity). All data were acquired through standardized field measurements and stored in Excel format to support the reanalysis of phenotypic saturation thresholds and the verification of growth models in this study. (ZIP) [file pone.0334741.s001.zip › Raw Data of Broomcorn millet for 2022/Plant Height Record Form 2022/Plant Height Record Form 2022/Foxtail Millet Field Plant Height Record Form 2022.8.3.xlsx]

## Sheet: Sheet1
Foxtail Millet Field Plant Height Record Form
Temperature: ℃ Humidity: % Recording Time: Experiment Duration: days Precipitation: ml Soil Moisture:
	Number	Number of blades	Stock height										Tiller Number	Average Value
			1	2	3	4	5	6	7	8	9	10
Pinshu 1	①A		147	154	154	142	149	151	147	150	165	143		149.375
Pinshu 1	①B
Jinshu 5	②A		145	145	146	145	150	150	134	138	149	153		146
Jinshu 5	②B
Huangmizi3	③A		104	95	121	107	104	92	100	110	104	130		105.625
Huangmizi3	③B
Yuanpinghongmi5	④A		147	165	158	154	159	155	177	178	179	158		163
Yuanpinghongmi5	④B
Pinshu	⑤A		153	165	167	162	166	151	145	156	171	162		160.25
Pinshu	⑤B
Xiaohongruan	⑥A		130	130	144	128	147	145	153	133	133	127		136.25
Xiaohongruan	⑥B
Jinshu 7	⑦A		140	132	136	140	149	142	135	142	143	128		138.75
Jinshu 7	⑦B
White Proso	⑧A		145	148	142	142	143	137	147	146	145	150		144.75
White Proso	⑧B
Remarks
									Date: ---
