# Supplementary material for: A study on identifying the phenotypic saturation thresholds of broomcorn millet based on functional limits and growth models
Source: PLoS One. 2025 Nov 7;20(11):e0334741. doi: 10.1371/journal.pone.0334741 (PMC12594429; doi:10.1371/journal.pone.0334741)
Supplement: S1 File — This compressed file contains the raw experimental data of broomcorn millet collected in 2022, covering three key phenotypic indicators across all growth periods: plant height (measured at regular intervals to reflect vertical growth dynamics), stem diameter (recorded to characterize stalk robustness), and chlorophyll content (determined to assess photosynthetic capacity). All data were acquired through standardized field measurements and stored in Excel format to support the reanalysis of phenotypic saturation thresholds and the verification of growth models in this study. (ZIP) [file pone.0334741.s001.zip › Raw Data of Broomcorn millet for 2022/Plant Height Record Form 2022/Plant Height Record Form 2022/Foxtail Millet Field Plant Height Record Form2022.6.5.xlsx]

## Sheet: Sheet1
糜子大田 株高 记录表
温度：30 ℃ 湿度：31 % 记录时间：17:34 实验时长：26 天 降水量：0 ml 土壤水分：
	编号	叶片数	株高										分蘖数量	平均值
			1	2	3	4	5	6	7	8	9	10
品黍1号	①A		4.2	5.7	4.8	4.6	4.7	4.8	4.9	4.7	4.7	4.2		4.675
品黍1号	①B		5.6	4.3	5.2	4.8	5.6	5.7	5.8	6.1	6.4	6.2		5.625
晋黍5号	②A		4.3	5.2	5.3	6.5	5.3	6.8	5.3	4.8	4.7	5.3		5.3
晋黍5号	②B		6.5	5.8	4.6	4.3	6.5	7.5	6.2	6.8	6.2	5.8		6.05
黄糜子	③A		4.8	3.7	3.2	2.8	3.8	3.5	2.8	3.8	3.4	2.8		3.375
黄糜子	③B		4.3	4.1	4.3	4.8	4.6	6	5.5	4.3	3.5	5.2		4.6375
原平红糜	④A		6.2	6.3	5.9	6.3	5.8	6.7	5.2	5.4	6.2	4.7		5.9125
原平红糜	④B		5.3	5.2	7.5	5.2	5.6	4.7	5	4.6	5	5.9		5.2375
品黍	⑤A		4.2	4.1	4.1	4.5	4.2	4.1	6.2	5	4.2	4.1		4.3
品黍	⑤B		6.7	6.8	7.7	7.2	7.7	5	4.2	6.6	7.2	5		6.525
小红软糜	⑥A		4.5	4.6	5.2	5.3	4.8	5.6	4.5	4.6	4.2	4.5		4.75
小红软糜	⑥B		5.2	6.3	6.5	6.8	6.8	5.8	5.6	6.3	5.3	5.4		6
晋黍7号	⑦A		3.4	4	3.9	4.3	4.1	4.3	4.9	4.8	4.3	5.2		4.325
晋黍7号	⑦B		5.6	6.1	6.5	6.6	6.1	4.1	4.2	5.1	7.2	7.8		5.925
白糜子	⑧A		4	3.5	3.5	6.5	4.8	4.2	3.8	5.5	3.8	3.7		4.1625
白糜子	⑧B		4.6	4.8	4.2	4.5	4.2	5.6	5.2	4.7	4.6	4.2		4.6
备注：
									日期：	44713	5日

## Sheet: Sheet2
Pinshu 1	①A		4.2	5.7	4.8	4.6	4.7	4.8	4.9	4.7	4.7	4.2		4.675
Pinshu 1	①A		6	7	7	5.5	5	6.9	5.6	6.5	5.9	5.8		6.15
Pinshu 1	①A		6.8	5.1	7.7	8.5	6.3	6.8	8.1	5.6	6.6	6.4		6.7875
Pinshu 1	①A		8	6.5	7.8	8.6	7.5	7.2	7.5	5.1	5	5		6.825
Pinshu 1	①A		8	6.5	8.6	9.9	7.5	7.5	7.9	6.9	8	7.6		7.75
Pinshu 1	①A		7.9	7.7	9.4	11.4	9.1	8.1	7.8	7.1	9	7.7		8.3375
Pinshu 1	①A		104.06	92.73	125.54	147.51	123.19	108.77	105.99	98.47	85.97	91.45		106.275
Pinshu 1	①A		83.11	106.71	130.87	171.9	136.27	95.05	95.04	90.38	78.11	100.83		104.782
Pinshu 1	①A		11.7	12.8	16.5	24	17.5	11.5	11.5	14.5	13	12.5		13.75
Pinshu 1	①A		12.6	14.1	18.1	27.4	21.1	13.8	14.8	13.7	15.6	13.8		15.625
Pinshu 1	①A		14	16	19.7	21.5	24.5	15.8	20	19.3	17.3	16.6		18.275
Pinshu 1	①A		24.8	27.2	23.6	36.9	28.9	19.2	23.6	19.6	18.4	19		23.2375
Pinshu 1	①A		16.2	21.2	26.6	43.6	34.6	20.6	21	20.6	19.4	21.3		23.1625
Pinshu 1	①A		18.5	22	33	54(穗)	45	27	28	26	28	29		29.75
Pinshu 1	①A		64	50	55	52	43	45	45	47	46	49		48.625
Pinshu 1	①A		93	66	104	126	122	98	100	94	75	83		96.125
Pinshu 1	①A		124	126	133	124	126	148	135	126	126	129		128.125
Pinshu 1	①A		124	132	135	137	132	127	127	150	152	136		134.5
Pinshu 1	①A		150	135	138	152	131	136	160	135	125	149		140.75
Pinshu 1	①A		131	155	155.5	153	167	147	150	154	150	150		151.812
Pinshu 1	①A		160	156	154	159	150	142	160	152	165	167		157
Pinshu 1	①A		147	154	154	142	149	151	147	150	165	143		149.375
Pinshu 1	①A		139	140	144	156	159	150	150	153	160	150		150.25
Pinshu 1	①A		147	148	149	165	150	159	152	160	167	151		154.25
