# Supplementary material for: A study on identifying the phenotypic saturation thresholds of broomcorn millet based on functional limits and growth models
Source: PLoS One. 2025 Nov 7;20(11):e0334741. doi: 10.1371/journal.pone.0334741 (PMC12594429; doi:10.1371/journal.pone.0334741)
Supplement: S1 File — This compressed file contains the raw experimental data of broomcorn millet collected in 2022, covering three key phenotypic indicators across all growth periods: plant height (measured at regular intervals to reflect vertical growth dynamics), stem diameter (recorded to characterize stalk robustness), and chlorophyll content (determined to assess photosynthetic capacity). All data were acquired through standardized field measurements and stored in Excel format to support the reanalysis of phenotypic saturation thresholds and the verification of growth models in this study. (ZIP) [file pone.0334741.s001.zip › Raw Data of Broomcorn millet for 2022/Plant Height Record Form 2022/Plant Height Record Form 2022/Foxtail Millet Field Plant Height Record Form2022.7.17.xlsx]

## Sheet: Sheet1
Foxtail Millet Field Plant Height Record Form
Temperature: ℃ Humidity: % Recording Time: Experiment Duration: days Precipitation: ml Soil Moisture:
	Number	Number of blades	Stock height										Tiller Number	Average Value
			1	2	3	4	5	6	7	8	9	10
Pinshu 1	①A		93	66	104	126	122	98	100	94	75	83		96.125
Pinshu 1	①B
Jinshu 5	②A		77	88	94	101	90	94	71	89	99	100		91.375
Jinshu 5	②B
Huangmizi3	③A		31	30	25	24	23	28	22	19	29	27		26
Huangmizi3	③B
Yuanpinghongmi5	④A		87	59	61	73	76	100	52	74	76	63		71.125
Yuanpinghongmi5	④B
Pinshu	⑤A		67	65	82	77	100	81	85	88	117	62		80.625
Pinshu	⑤B
Xiaohongruan	⑥A		40	47	35	41	40	33	43	46	41	44		41.25
Xiaohongruan	⑥B
Jinshu 7	⑦A		78	34	77	55	52	96	84	48	49	42		60.625
Jinshu 7	⑦B
White Proso	⑧A		62	55	95	47	46	55	56	55	55	57		55.25
White Proso	⑧B
Remarks
									Date: ---
