# Supplementary material for: A study on identifying the phenotypic saturation thresholds of broomcorn millet based on functional limits and growth models
Source: PLoS One. 2025 Nov 7;20(11):e0334741. doi: 10.1371/journal.pone.0334741 (PMC12594429; doi:10.1371/journal.pone.0334741)
Supplement: S1 File — This compressed file contains the raw experimental data of broomcorn millet collected in 2022, covering three key phenotypic indicators across all growth periods: plant height (measured at regular intervals to reflect vertical growth dynamics), stem diameter (recorded to characterize stalk robustness), and chlorophyll content (determined to assess photosynthetic capacity). All data were acquired through standardized field measurements and stored in Excel format to support the reanalysis of phenotypic saturation thresholds and the verification of growth models in this study. (ZIP) [file pone.0334741.s001.zip › Raw Data of Broomcorn millet for 2022/Plant Height Record Form 2022/Plant Height Record Form 2022/Foxtail Millet Field Plant Height Record Form2022.8.6.xlsx]

## Sheet: Sheet1
Foxtail Millet Field Plant Height Record Form
Temperature: ℃ Humidity: % Recording Time: Experiment Duration: days Precipitation: ml Soil Moisture:
	Number	Number of blades	Stock height										Tiller Number	Average Value
			1	2	3	4	5	6	7	8	9	10
Pinshu 1	①A		139	140	144	156	159	150	150	153	160	150		150.25
Pinshu 1	①B
Jinshu 5	②A		153	136	148	144	130	144	143	147	142	138		142.75
Jinshu 5	②B
Huangmizi3	③A		135	149	139	129	123	130	120	117	108	119		126.5
Huangmizi3	③B
Yuanpinghongmi5	④A		144	159	171	156	162	165	169	179	185	183		168
Yuanpinghongmi5	④B
Pinshu	⑤A		171	169	173	160	173	177	167	170	180	176		172
Pinshu	⑤B
Xiaohongruan	⑥A		155	160	165	167	165	168	157	148	155	167		161.375
Xiaohongruan	⑥B
Jinshu 7	⑦A		149	150	147	140	143	138	142	139	147	140		143.375
Jinshu 7	⑦B
White Proso	⑧A		149	152	143	155	157	139	164	164	169	161		155.625
White Proso	⑧B
Remarks
									Date: ---
