# Supplementary material for: A study on identifying the phenotypic saturation thresholds of broomcorn millet based on functional limits and growth models
Source: PLoS One. 2025 Nov 7;20(11):e0334741. doi: 10.1371/journal.pone.0334741 (PMC12594429; doi:10.1371/journal.pone.0334741)
Supplement: S1 File — This compressed file contains the raw experimental data of broomcorn millet collected in 2022, covering three key phenotypic indicators across all growth periods: plant height (measured at regular intervals to reflect vertical growth dynamics), stem diameter (recorded to characterize stalk robustness), and chlorophyll content (determined to assess photosynthetic capacity). All data were acquired through standardized field measurements and stored in Excel format to support the reanalysis of phenotypic saturation thresholds and the verification of growth models in this study. (ZIP) [file pone.0334741.s001.zip › Raw Data of Broomcorn millet for 2022/stem 2022/stem 2022.7.1.xlsx]

## Sheet: Sheet1
Millet field plant stem record sheet
Temperature： ℃ Humidity：% Recording time: Experiment duration: days Precipitation:mm
	Serial number	Number of blades	Stem										Number of tillers	Average value
			1	2	3	4	5	6	7	8	9	10
Pinshu 1	①A		5.96	7.87	10.53	7.79	6.94	7.02	6.62	6.42	6.88	8.1		7.205
Pinshu 1	①B
Jinshu 5	②A		8.16	6.91	8.17	8.14	7.86	7.07	7.03	8.16	6.95	8.23		7.6925
Jinshu 5	②B
Huangmizi	③A		6.34	7.55	6.33	7.02	5.95	6.42	7.43	8.38	6.19	6.04		6.665
Huangmizi	③B
Yuanpinghongmi	④A		10.24	8.63	8.76	8.76	8.8	8.84	6	8.21	7.78	6.85		8.32875
Yuanpinghongmi	④B
Pinshu	⑤A		9.04	6.78	7.82	9.04	6.44	7.86	7.93	8.71	8.38	7.7		8.0275
Pinshu	⑤B
Xiaohongruan Proso Millet	⑥A		8.75	7.27	8.93	7.31	8.35	7.08	6.55	8.48	7.34	7.53		7.76375
Xiaohongruan Proso Millet	⑥B
Jinshu 7	⑦A		7.02	8.55	6.32	5.05	5.97	7.45	7.93	7.55	6.3	8.12		7.0825
Jinshu 7	⑦B
White Proso Millet	⑧A		9.42	8.9	9.87	9.72	6.49	7.81	8.02	8.6	9.26	7.79		8.69
White Proso Millet	⑧B
Remarks：
									Date：	2022-07-01
